# Supplementary material for: Platycodon D protects human nasal epithelial cells from pyroptosis through the Nrf2/HO-1/ROS signaling cascade in chronic rhinosinusitis
Source: Chin Med. 2024 Mar 4;19:40. doi: 10.1186/s13020-024-00897-y (PMC10910709; doi:10.1186/s13020-024-00897-y)
Supplement: Supplementary file 4 — Additional file 4. 1483 CRS-related genes and 100 targets of PLD in the human body. [file 13020_2024_897_MOESM4_ESM.xlsx]

## Sheet: S Table 2
Chronic rhinosinusitis	Platycodin D
CFTR	BCL2L1
CYBB	F2
NCF2	GLI1
CYBA	JUN
TP53	HSD11B2
TNF	HSD11B1
BCR	GLRA1
IL6	GLRA2
NCF1	PTPA
STAT1	FDFT1
NCF4	PTAFR
SERPINA1	PRKCA
NLRP3	PSENEN
IL10	HTR2B
ATM	ADRA2A
TGFB1	ADRA2C
IFNG	ADRA2B
KRAS	DRD1
SETBP1	DRD2
IL1B	ADRA1D
NRAS	HTR2A
SF3B1	HTR2C
IFNA1	ADRA1A
IL21R	DRD3
STAT3	CYP2D6
ALB	HTR6
JAK2	HTR1B
HLA-DRB1	MLNR
CXCL8	PPM1A
TET2	PRKCD
ASXL1	PRKCQ
CTLA4	PRKCB
IL4	PRKCE
CRP	PRKCH
IL13	KDR
KIT	IL2
CSF3R	PTGS2
CARD9	F2RL1
MMP9	HMGCR
CYBC1	PRKCG
MMP1	AR
HLA-DPB1	NR3C2
TLR4	NR3C1
HFE	VAV1
ZAP70	TRPV4
COL4A5	NOS2
LOC111674472	TERT
CCL11	PPP1CC
IL17A	OPRK1
P2RX7	PTPN1
IL2RA	FNTA FNTB
IL5	PGGT1B FNTA
ABCB1	TLR9
TLR2	PTPN2
HLA-DQB1	METAP2
IL2	PTPRS
PKD2	MMP9
BCL2	ATP1A1
MIR155	SLC2A1
VEGFA	ADCY1
MUC5B	STAT3
HMOX1	HLA-A
FLNA	PLA2G1B
MPO	KCNA3
CCL2	ABCB11
CCL5	VDR
HLA-B	RORC
ADA	ADORA1
IFNA2	ADORA3
TERT	PDE4D
CSF3	KCNH2
CSF2	IKBKB
CD40LG	AGTR2
CLEC7A	VEGFA
PTPN22	FGF1
IL17F	HPSE
PDCD1	SQLE
ELANE	CTSD
CCR5	CTSE
RNASE3	PTGES
IKZF3	TBXAS1
NOS3	PPP2CA
B2M	PPM1B
FAS	PPP2R5A
MIR21	TACR3
FIP1L1	TACR1
MAPK1	CA12
CFH	CA9
MIF	NPY1R
IL1A	REN
DNAH5	CHRM2
AIRE	CHRM1
IL17RA	CA7
LEP	CA6
IL1RN	CA14
AKT1	CA4
IL18	CA13
IL33	CA5B
FCGR2A	CA5A
CD4	CXCR1
BRCA2
ALOX5
TIMP1
BRAF
MUC5AC
NFKB1
CD79A
EGFR
NOD2
PTGS2
NOTCH1
TNFSF11
FOXP3
ICAM1
MBL2
BDNF
GFI1
GSTM1
CTNNB1
TFRC
CXCL10
CASP8
NOS2
HLA-DQA1
MIR146A
NR3C1
CCL3
PRTN3
ELN
HMGB1
CASP3
BTK
CCR6
IL3
IFIH1
EDNRA
C3
HBB
MMP2
SPP1
CARD11
MUC1
ADIPOQ
TSLP
MEFV
CXCR4
PKD1
STAT5B
TF
PTEN
GSTP1
TLR3
CXCR3
LRRC56
TNFRSF1A
TRAF3IP2
SLPI
CD19
CHAT
XK
CR2
HSPA4
APOA1
JAK1
IGHE
DNAI2
SLC11A1
IRF8
GATA2
NPM1
CAT
MMP12
CALCA
ITGB2
SFTPB
VCAM1
IGHM
EGF
CD8A
CXCL12
SFTPC
PSMB8
IL6R
SFTPD
MMP8
RELA
TLR7
TLR9
MS4A1
CD34
TGFBR1
PIK3CG
PPARG
SERPINE1
PRKCD
PSEN1
LCN2
AGER
ENG
TNFSF13B
GATA1
RAG1
MAPK14
CCDC40
IL17RC
SELE
CD79B
IL7
IL2RG
CD40
SELP
TP73
DNAAF2
DNAI1
GATA3
JAK3
BAX
RPGR
PIK3R1
CD247
IFNB1
ZMYND10
PIK3CD
IL2RB
ACE2
SCGB1A1
STAT4
SMAD3
ALMS1
CCN2
CXCR2
CEACAM3
IL7R
TNFSF10
WAS
DNAH11
CD274
ANXA5
TAP2
RSPH3
IRF4
FCGR3B
TP63
MYD88
MUC7
PLG
SCNN1A
GBA1
STX1A
ACP5
SLC9A3
C4A
ADAM17
XIAP
SOCS3
GSTT1
SFTPA1
TAP1
NTRK1
CD81
S100A8
CREB1
RSPH9
IL15
NGF
TGFB2
CIITA
IKZF1
IL12RB1
IL9
DRC1
CD14
RSPH4A
C4B
LTF
GCLC
MAPK8
CRKL
FLG
CCDC103
SOCS1
POSTN
HGF
ADA2
IL4R
BMP6
WDR19
IL1R1
BIRC5
TBX21
SYK
HLA-DPA1
CCDC39
IRF5
IFT140
CASP9
S100A9
RUNX2
TOM1
FCGR3A
IGH
MGP
MUC4
IL12B
HIF1A
CEACAM6
PLCG2
MCIDAS
KCNN4
TNFAIP3
ICOSLG
TNFRSF13B
IL21
FLT1
MET
FGF2
HYDIN
DNAAF11
ODAD2
TNFRSF13C
IL11
GSTM3
GLB1
TNNT2
DNAAF4
RMRP
RAC2
LRBA
ODAD3
TSC2
CDH1
GJB1
IL6ST
OFD1
AICDA
IL12A
CCR3
NPHS1
BIRC3
MIR150
IKBKG
SMN1
CHRNA3
DNAL1
NFKBIA
BACH2
CXCL1
TRPV4
DCTN4
IFNGR1
SMAD2
CFAP300
TGFBR2
TNNI3
NFE2L2
TIMP2
BCL6
DEFB4A
FOXJ1
ODAD4
MYH11
VIP
SMPD1
DNAH9
CYSLTR1
CYP27B1
APRT
PTX3
DNAH1
RAG2
CCDC65
BCHE
SREBF1
ALPL
TYK2
DCLRE1C
CSF1
PGM3
RETN
TTC12
CHI3L1
MECP2
ITGAX
CXCL9
CREBBP
CCNO
PSMB4
ODAD1
CX3CR1
ADM
MIR140
CP
TAPBP
DNAAF5
TSC1
IL1RL1
IFNAR1
NME8
TK2
COL5A1
PTGS1
TERC
DOCK8
PKHD1
DNAAF6
DNAAF3
IL10RA
IDO1
AGXT
PLAT
CCL20
IL23R
CFAP45
GAS8
SCNN1G
MVK
MMP7
BMP2
IL22
TNFRSF11A
CCL4
SCNN1B
CARMIL2
CAMP
RNU7-1
SKIC2
DPP4
CD3D
IRF3
CD52
CFAP221
ITGB1
SDC1
MEG3
TRPC6
BLM
LAMA3
FGFR3
HRH1
LACTB
TTC7A
GUSB
NOS1
RARA
SCGB3A2
CFAP52
CFAP298
RIGI
LCK
ERCC6
LIG4
CLCA4
BLNK
NAGLU
RSPH1
CXCR5
SLC26A9
CILD8
CFI
CD27
DUOX2
FBXW7
CD69
SLC6A14
TNFSF4
STK36
LGALS3
ACTA2
TAS2R38
SQSTM1
CCR4
TNFSF15
FCER1A
TLR1
RIPK1
CCR1
CHRM3
IKBKB
DUOX1
CXCL13
GAS2L2
DDAH2
SPAG1
IL22RA1
PML
LAMA2
DNAAF1
PTGDR2
RAC1
MIR22
PSAP
IL1RAPL2
MAGT1
BPIFA1
REL
NBN
CCL17
DNAJB13
IFNAR2
GNB3
TBX1
NEK10
IDH1
TBK1
PSMB9
TCF3
MIR29B1
MIR18A
ICOS
MKI67
BRCA1
IL25
ERCC2
GTF2IRD2
TGM1
GJB2
PRF1
CD55
IL37
SLC2A1
A2ML1
OCRL
KRT7
SDCCAG8
IL19
SIRT1
GSK3B
KDM6A
LBR
STING1
CD3G
PLAU
CXCL5
EPX
CCL26
LAMB2
PEPD
LEPR
RBCK1
IGES
CCL13
GJA1
DNAJB11
ZNF341
CD70
SPINK5
SPEF2
MASP2
F2RL1
ITCH
YAP1
COL2A1
ACVRL1
ATP7A
CLDN16
ENO2
TNFSF12
PLAUR
WNT5A
LTC4S
UROD
NOTCH2
IRAK4
SETD2
WDR1
PNP
S100A12
IL16
TLR8
IDUA
ASAH1
MLXIPL
PDHA1
COL11A1
CYSLTR2
SEPSECS
INSR
RTEL1
DZIP1L
TFF1
CLCN2
BCL10
ALOX5AP
RFX5
LAMC2
SCN9A
GJB6
MYH6
SGK1
PRG2
GLUL
RPL11
PTGER2
CCL7
DNAJC30
TREM1
ALOX15
SLC37A4
LIMK1
SEC61A1
CFB
GANAB
LMNB1
KCNQ1
ODC1
EFL1
FOXN1
NFKB2
PTGDS
GAA
RFXANK
IL32
EPHB4
AHR
PLOD1
IL10RB
MUC2
FLNC
LIG3
BAG1
TIMP3
SP110
C5
TRAF6
NKX2-5
TBL2
NDE1
GTF2I
PRKAR1B
MIR29B2
IRF7
WIPF1
CORIN
OTULIN
SLC26A4
NHLRC2
ATRX
SAMD9
LOC107457585
PRPS1
RORA
DNASE2
COX5A
TBCD
BRIP1
RFXAP
IFNGR2
ACTA1
CFD
ACTC1
VIM
PSENEN
STAT2
CTSC
DDR2
SOX9
CCL21
LYZ
SMARCB1
SIGLEC8
FMR1
ALG9
SBDS
MAGEL2
ITK
CCL18
USB1
STX3
IFT122
DNMT3B
CTPS1
CFP
RPS14
EP300
BMP4
ARID2
TAGAP-AS1
KLRC4
SH2D1A
POU2AF1
BCL7B
SLC41A1
ARSB
SLC29A3
IVNS1ABP
PI4KA
SGSH
MUC6
OSM
TXNRD2
PTGDR
ADORA2A
VANGL1
ANXA1
S100A7
TMPRSS2
PARN
IL5RA
XBP1
FUT2
CYP24A1
SMARCA4
CHIA
HSPA9
ALG1
BAZ1B
SERPINH1
DAXX
LGALS1
CLU
IRF2BP2
ANTXR2
MAN2B1
GDF5
BDKRB2
VPS37D
CDHR3
FLVCR1
COG7
GTF2IRD1
EYA4
PRKAR1A
MIR124-1
GATA4
IGLL1
FKBP6
BUD23
EIF2AK3
KRT20
CHRNA7
SPIB
CLIP2
EIF4H
METTL27
TMEM270
CORO1A
DNASE1L3
TNPO3
OAS1
CCL24
PTGER4
FANCD2
ROR2
NKX2-1
HELLS
RYR1
DDOST
SPI1
SOX11
GM2A
TRPM3
STAR
RFC2
COL5A2
IGKC
HLA-DRB5
KAT6A
TFF3
IL17C
SON
SLC12A2
CNR2
MMEL1
TLR6
HSD11B2
WFS1
CXCL6
GALC
LAMB3
LONP1
KMT5B
LRRC8A
GSDMB
NOD1
RAD51
PALB2
WDR35
A2M
AOAH
ISG15
G6PC3
ZEB2
GRIA1
TMCO1
MYL2
PGM1
TLR10
RXRB
SRCAP
SMARCA2
CLCN3
CDH23
C1R
IFNL1
AK2
CLDN2
MRC1
TRPM8
NLRC4
FURIN
COL4A6
STXBP2
DNAJC21
CACNA1B
SLC35C1
HLA-DQB2
NHERF1
ANG
PLEK
LTB4R
IDS
MSX1
POGZ
LMNB2
MAF
CDH5
MED12
FADD
FUCA1
NRP1
MALT1
CRLF2
SRP54
FARSB
SLC7A7
MC2R
NSD2
SNRPN
ATP6AP1
C1QA
ARID1A
SMARCAL1
SERPINB10
LIG1
NSUN2
TNFRSF10D
MAP3K7
CTNND1
SKIC3
NECTIN1
CLC
YY1
CLDN19
GRHPR
TICAM1
TYMS
CD276
ERAP1
ALG12
DKC1
SIRT6
BICC1
PIH1D2
CACNA1C
SERPINB5
DSG1
IRF6
SMAD9
CLCN7
MBTPS2
KMT2B
SCN11A
BAP1
DISC1
PIGG
OCA2
SELENON
EXT1
CTCF
HLA-DQA2
GNB2
F13A1
TBCE
LPO
HLA-DOA
BNC2
FZD5
ZBTB16
ELF4
KRT14
PRIM1
KRT1
FANCA
GSK3A
COG1
HGSNAT
TCIRG1
MDM4
MS4A2
FOXM1
IL36G
GALNS
CDC42
MNX1
SLC7A9
PTGES
FOXC2
COPS5
PRKDC
CCL8
RASGRP1
COL11A2
KAT6B
LY96
FANCC
TNFAIP6
LIPN
LTB4R2
EBI3
TINF2
NDRG1
ABCA12
NUMA1
FOXP1
IGHG2
COL18A1
BLVRB
GINS1
ALG3
CTBP1
GLI3
CDCA7
VPS33A
MYO5A
UROS
SLC39A4
GNPTAB
KMT2D
FANCE
IRF9
RNF168
NPAP1
RAD51C
CSNK2B
LIFR
KIAA0586
CCL23
SLC5A2
USP8
TXNIP
USP9X
PDPN
CDK5
SCN10A
UNG
TTC26
TOP3A
TNFSF14
SYT2
SATB1
PDCD1LG2
TNFAIP8L2
PYROXD1
COG4
TFPI
INPPL1
KRT5
NPSR1
COL6A2
UBE2A
MYPN
COL6A3
SASH3
RELB
AP3B1
GOT2
AGA
TRIM8
MRAP
PTPRN2
CD3E
FAM187A
HYOU1
PAK2
NIPAL4
SLC52A3
HLA-DRA
WDPCP
COG6
LGALS9
PLP1
EREG
ARID1B
BCL11B
KNSTRN
C1QC
C1QB
IKBKE
CCL25
CCP110
MGME1
MINPP1
TNXB
HOXA13
SUCLG1
TIMP4
BCL2L12
CSPP1
POLA1
POMP
HLA-DMB
DYNC2I2
ERCC4
TRPV3
FCN3
LAT
PRKAA1
HAX1
RNF113A
CCDC47
ALOX12B
DEAF1
TAFAZZIN
ZBTB24
ZNF699
CIP2A
SAA2
SPDEF
TFE3
PCGF2
PTGER3
NXN
ITLN1
HLA-DOB
HSD11B1
PKP1
TMEM70
IGBP1
FLI1
MED13L
ERCC3
MCM10
PARS2
UBAC2
NGLY1
TSC22D3
TBL1XR1
EOMES
MIR1-1
ATP6AP2
DDB1
SULT2B1
ADAT3
NCKAP1L
ALOXE3
NELFA
SDR9C7
SNAP25
FCHO1
FANCI
WASF1
WRAP53
H4C5
AMFR
EPHA2
PCNT
TMEM106B
TRPS1
STIM1
DYNLT5
FERMT3
OCLN
BTD
NME5
ADNP
CPLX1
EPG5
SETD1A
TRIO
CST1
MNS1
FBXO28
REEP1
XRCC2
GRIA3
ACKR3
SLC46A1
AGRN
BCOR
ANTXR1
TLL1
LETM1
CYP4F22
NNT
BRD2
COL6A1
SLC3A1
ITGA3
FPR2
PTGER1
CRISP3
CARD10
HLA-DMA
MKRN3
GLCCI1
HCG25
HERC2
AP2B1
PRKRA
FAT4
SMARCE1
POLR3A
SNX10
LTBP1
TMC8
LCP2
LMBRD1
SLC18A3
TRIP4
STOX1
MSH5
PSMD12
DNAH12
NRON
SLC35A2
MCM4
PWAR1
CFAP410
PLEKHM1
MUC8
AASS
KAT5
STX11
TSEN54
UGP2
FMO3
FBLN5
RNU4ATAC
FOCAD
EHMT1
KCNK2
MPEG1
ATF6B
PPP1R21
NDN
PWRN1
IPW
MED25
POLE
PLEC
IGHD
IL12A-AS1
MRTFA
HYAL1
NELFE
DLL3
ATN1
TAOK1
CYP21A1P
NM
TPP2
GPANK1
DPP10
RING1
BNC1
SLC39A8
HCG22
SPTBN1
SAMD9L
SLC5A7
GPR183
STK4
PPT2
BMP10
HLA-DRB6
ALDH18A1
TECPR2
SNORD116-1
SNORD115-1
MKRN3-AS1
DHCR7
MSN
GATA6
DLK1
SHANK3
TPM3
TBX20
EFNA1
VPS52
EFEMP2
MIR1-2
VARS1
HLA-DQB1-AS1
GMNN
MEX3B
KLRB1
PPP1CA
FANCG
IL22RA2
SPRR1B
UNC93B1
CRISP2
ADGRE1
ORAI1
CAMLG
B3GALT4
NABP1
CREG2
MPLKIP
GLIS3
RLN2
FANCF
NHP2
SMARCD2
RFX8
F11R
NFIX
ELP1
FKBPL
KANSL1
SIN3A
EXTL3
ISL1
ASIC1
ST6GAL1
ADAMTS3
NOP10
TIMMDC1
KMT2C
RFTN1
LINC01198
WDR46
HCG23
DLG1
CYLC2
ARPC1B
FANCM
SIK1
THOC6
KIFC1
EGFL8
SAPCD1
HSALNG0149401
LOC124901301
UNC13D
MESP2
PCYT2
MTM1
DDX6
KCNJ6
GNS
HLA-DRB9
POLR2A
MYO9A
RYBP
SPRR2A
NBEA
NHEJ1
RAB3GAP2
FBXO48
ITGA7
L2HGDH
MANBA
SLC26A2
ZBTB7A
MTHFD1
UBB
EDARADD
TCTN3
CCBE1
ASXL3
MYL9
ANKS1A
AGPAT1
GPSM3
SMTNL2
BCLAF1P1
GTF3AP1
NONHSAG045982.2
HSALNG0049427
FBXL4
B3GALT6
TPM2
PURA
RFC5
RPL10
CADM4
MAP3K20
SLC25A22
LGALS4
KIF1A
SLC25A1
SLX4
TRIM37
SH2D3A
ATP6V0A2
CITED2
FANCB
ADGRE3
TRIP11
GIMAP5
FANCL
ECM1
GKN2
ARL3
JAGN1
RAB27A
MYH3
P4HTM
GORAB
KDM5C
MYSM1
CTC1
EXOSC9
LYST
SIGLEC9
TCP11
APLF
ARHGAP25
RANBP6
STX18
WSB2
NTN5
VSIG10
MAMSTR
GARIN2
MIR595
LINC00587
STX18-AS1
CYYR1-AS1
SEC1P
PTPRN2-AS1
LINC00709
LINC01888
LINC01890
LINC02676
ENSG00000274859
MARCKSP1
lnc-WSB2-3
HSALNG0126899
RF00017-3066
RF00017-7507
lnc-CREG2-3
lnc-HLA-DRB1-8
lnc-WSB2-1
HSALNG0049428
HSALNG0049661
RF00017-5476
lnc-ARHGAP25-2
piR-61945-110
HSALNG0114031
LOC105371498
lnc-IL33-2
piR-37972-677
SOX4
VPS45
BPTF
ALG13
CTNNBL1
DEF6
MIR1287
PIGU
PHKA2
GRM7
CLPB
DIP2B
DYRK1A
TARS1
TBX6
SRY
SIAH1
C7
DLX4
CAVIN1
PCYT1A
SPPL2A
H4C3
IER3IP1
COLQ
TRAIP
UMPS
SIM1
C8A
SLC6A19
VAMP1
ANAPC1
MGAT2
TSEN34
ZNF595
KCTD1
ORC6
PEX5
HPGD
P4HA2
DCBLD2
DGCR8
UBA2
HPGDS
C8B
IARS1
POLR3GL
HPSE2
SLC39A7
TNRC6B
PHKB
SPTBN4
UBE3B
MBD5
SERAC1
SHROOM4
NDUFC2
TSEN15
WASHC5
CHAMP1
ESS2
TSEN2
KIF20A
GRHL3
DGCR2
TBC1D24
DGCR6
RTL1
RNF2
MT3
ZNFX1
CLTRN
DPM2
SMARCC2
HACD1
EN1
UNC119
COL13A1
TONSL
SLC35A1
SLC1A4
NAA10
SMG9
LRIG2
MAD2L2
AP3D1
VPS4A
CEBPE
C6
DBR1
CPSF3
KATNIP
PHKG2
GTF2H5
ZNHIT3
DOHH
KPTN
MDFIC
WDR26
SMARCD1
ALDH1A2
DPF2
SH3KBP1
HPS6
CRIPT
WAC
GLRA2
ARHGAP29
PLS1
DMRT3
PCDH1
GTF2E2
ANKRD17
CCDC22
DYM
KIF15
UBE2T
CISD2
HEPHL1
TIMD4
CD109
CDC42BPB
ARSL
ERF
LAMTOR2
POLR3F
RALGAPA1
DDX59
RFWD3
UROC1
TASP1
VPS51
TBC1D23
NEPRO
PET117
TRAC
SNORA31
LGALS7
TAS2R14
